# Supplementary material for: Circulating levels of adiponectin and AdipoR expression in peripheral blood mononuclear cells are associated with lower respiratory tract Infection
Source: Front Immunol. 2025 Jan 7;15:1510760. doi: 10.3389/fimmu.2024.1510760 (PMC11746025; doi:10.3389/fimmu.2024.1510760)
Supplement: Supplementary file 1 [file Table1.xlsx]

## Sheet: Sheet1
Table S1. Methods for the determination of the studied biochemical parameters
Parameters	Method	Instruments	Manufacturer
WBC	Flow cytometry	Sysmex XN-20 automated hematology analyzer	Sysmex Corporation, Japan
neutrophil	Flow cytometry	Sysmex XN-20 automated hematology analyzer	Sysmex Corporation, Japan
lymphocyte	Flow cytometry	Sysmex XN-20 automated hematology analyzer	Sysmex Corporation, Japan
eosinophil	Flow cytometry	Sysmex XN-20 automated hematology analyzer	Sysmex Corporation, Japan
mononuclear cell	Flow cytometry	Sysmex XN-20 automated hematology analyzer	Sysmex Corporation, Japan
TG	glycerol phosphate oxidase-PAP method	HITACHI7600 automatic analyzer	Hitachi Ltd
TC	Cholesterol oxidase method	HITACHI7600 automatic analyzer	Hitachi Ltd
HDL-C	selective inhibition method	HITACHI7600 automatic analyzer	Hitachi Ltd
LDL-C	selective elimination method	HITACHI7600 automatic analyzer	Hitachi Ltd
CRP	Immune scattering turbidimetry	Beckman IMMAGE 800	(Beckman Coulter Co.
PCT	electrochemiluminescence	Roche cobas e801	Roche
ESR	instrumentation	monitor100 hemosiderometer	monitor
D-D	immunoturbidimetric assay	STAGO	Stago Company
T-lymphocyte count	flow cytometry	BD FACSCanto II flow cytometer	Becton, Dickinson and Company
CD4+ T-lymphocyte count	flow cytometry	BD FACSCanto II flow cytometer	Becton, Dickinson and Company
CD8+ T-lymphocyte count	flow cytometry	BD FACSCanto II flow cytometer	Becton, Dickinson and Company
B-lymphocyte count	flow cytometry	BD FACSCanto II flow cytometer	Becton, Dickinson and Company
NK cell count	flow cytometry	BD FACSCanto II flow cytometer	Becton, Dickinson and Company
CD4+/CD8+ T-lymphocyte count	flow cytometry	BD FACSCanto II flow cytometer	Becton, Dickinson and Company
IgG	immunoturbidimetric assay	Roche C702 automatic biochemistry analyzer	Roche
IgA	immunoturbidimetric assay	Roche C703 automatic biochemistry analyzer	Roche
IgM	immunoturbidimetric assay	Roche C704 automatic biochemistry analyzer	Roche
IgE	electrochemiluminescence	Roche C705 automatic biochemistry analyzer	Roche
Abbreviations: WBC: white blood cell; TG: triglyceride; TC: total cholesterol; HDL-C: high-density lipoprotein-cholesterol; LDL-C: low-density lipoprotein-cholesterol; CRP: C-reactive protein; PCT: procalcitonin; ESR: erythrocyte sedimentation Rate; D-D: D dimer; Ig: immunoglobulin.
